# Supplementary material for: Dimethyl Itaconate Alleviates Escherichia coli‐Induced Endometritis Through the Guanosine‐CXCL14 Axis via Increasing the Abundance of norank_f_Muribaculaceae
Source: Adv Sci (Weinh). 2025 Apr 14;12(21):2414792. doi: 10.1002/advs.202414792 (PMC12140315; doi:10.1002/advs.202414792)
Supplement: Supplementary file 2 — Supporting Information [file ADVS-12-2414792-s001.xlsx]

## Sheet: Figure 1
Figure1 B
CON	DI	E. coli	DEL	DEM	DEH
0	0	5.14302	5	4.77815	4.716
0	0	5.27875	4.74819	4.30103	4.36173
0	0	4.30103	4.74036	4.80618	3.77815
0	0	5.24797	4.25527	4.62325	3.60206
0	0	5.06819	4.82608	4.69897	4.43136
0	0	4.65321	4.96848	4.25527	3.60206
Figure1 C
CON	DI	E. coli	DEL	DEM	DEH
1	0	6	4	1	0
1	0	5	2	2	0
0	1	4	3	2	1
0	0	4	3	2	1
0	0	3	4	3	2
0	0	4	3	2	1
Figure1 E
CON	DI	E. coli	DEL	DEM	DEH
0.43	0.12	2.62	1.51	1.78	0.21
2.1	0.62	2.04	1.53	1.12	1.05
1.73	0.4	1.93	1.16	1.38	0.21
0.87	0.55	3.21	2.31	1.02	0.83
1.94	0.89	2.28	1.18	0.99	0.44
0.38	0.63	3.42	2.04	1	0.96
Figure1 F
CON	DI	E. coli	DEL	DEM	DEH
0.95	0.68	2.54	1.84	2.17	1.35
0.99	0.82	3.45	1.47	1.73	1.38
1.17	0.9	2.62	1.8	1.83	1.77
0.93	0.99	2.37	1.99	1.34	1.43
1	0.88	1.88	1.96	1.45	1.9
0.98	0.59	1.72	1.49	1.19	1.37
Figure1 G
CON	DI	E. coli	DEL	DEM	DEH
116.04	239.868	2665.6	798.246	1633.31	551.219
1181.78	1556.43	1859.61	1510.6	1541.12	1008.33
136.513	716.546	3184.67	1820.25	1108.96	1292.38
1101.72	480.81	2548.75	1427.17	1036.92	297.54
716.546	309.304	2615.41	874.348	480.81	430.61
351.028	285.851	2424.55	1181.78	1710.79	1307.24
Figure1 H
CON	DI	E. coli	DEL	DEM	DEH
623.942	411.06	929.104	785.249	739.408	487.73
284.53	531.063	841.264	594.129	698.79	575.072
555.984	465.038	887.897	732.479	672.855	688.736
623.942	369.163	881.031	672.855	491.265	711.372
592.972	636.446	881.031	665.217	788.602	584.751
498.154	448.176	744.575	526.648	728.996	739.408

## Sheet: Figure 2
Figure2 C
FMT-CON	FMT-DI	FMT-CON+E. coli	FMT-DI+E. coli
0	0	6	1
1	0	5	2
1	0	4	2
0	1	4	2
1	0	3	3
0	1	4	3
Figure2 D
FMT-CON	FMT-DI	FMT-CON+E. coli	FMT-DI+E. coli
0	0	5.16435	4.34242
0	0	5.34557	4.22011
0	0	4.76343	4.13988
0	0	5.02531	4.60206
0	0	5.61405	4.31387
0	0	4.53148	4.21484
Figure2 F
FMT-CON	FMT-DI	FMT-CON+E. coli	FMT-DI+E. coli
1.02603	1.05981	0.586657	0.869095
1.01578	0.938754	0.60078	0.848609
0.970725	1.00821	0.650935	0.887978
0.987461	1.06384	0.619792	0.935314
Figure2 G
FMT-CON	FMT-DI	FMT-CON+E. coli	FMT-DI+E. coli
0.73	0.12	0.68	0.53
0.51	0.61	0.32	0.89
1.52	1.6	0.14	0.77
2.12	0.82	0.07	0.31
0.39	0.41	0.01	0.79
2.14	0.68	0.13	1.07
Figure2 I
FMT-CON	FMT-DI	FMT-CON+E. coli	FMT-DI+E. coli
1.04231	0.967678	0.561741	0.753496
1.09577	1.06535	0.512048	0.837129
0.928727	1.08292	0.524874	0.843679
0.99611	0.972615	0.605506	0.78679
0.937088	0.94138	0.626023	0.708665
Figure2 J
FMT-CON	FMT-DI	FMT-CON+E. coli	FMT-DI+E. coli
0.42	1.87	0.37	0.96
1.27	1.27	0.54	1.73
1.67	1.65	0.14	1.86
0.63	1.77	0.86	0.98
1.13	1.54	0.75	0.66
1.57	0.8	0.8	1.28
Figure2 K
FMT-CON	FMT-DI	FMT-CON+E. coli	FMT-DI+E. coli
1.56	1.43	2.64	1.68
1.76	0.97	3.3	0.93
0.87	1.03	1.5	2.28
1.42	1.1	3.02	1.71
0.57	0.8	2.63	1.59
0.52	0.61	2.19	2.01
Figure2 L
FMT-CON	FMT-DI	FMT-CON+E. coli	FMT-DI+E. coli
1.81	0.49	3.23	1.73
0.35	0.17	2.34	1.24
1.27	0.23	1.83	0.82
0.92	0.89	2.48	1.44
1.95	0.55	1.68	1.41
0.7	0.44	2.17	1.37
Figure2 M
FMT-CON	FMT-DI	FMT-CON+E. coli	FMT-DI+E. coli
970.482	762.406	1327	793.668
568.224	1239.41	1507.8	768.081
868.251	845.066	1985.49	902.484
1117.16	986.209	1090.72	1189.79
928.256	474.658	2067.43	1093.63
946.036	591.616	1478.68	1055.83
Figure2 N
FMT-CON	FMT-DI	FMT-CON+E. coli	FMT-DI+E. coli
606.681	502.278	790.022	650.241
558.746	391.128	674.878	592.364
376.349	409.977	657.085	506.195
626.143	453.751	668.915	554.287
512.461	348.281	683.881	547.192
371.967	323.921	944.534	588.677

## Sheet: Figure 3
Figure3 A
CON	DI
411.593	469.283
366.219	520.159
459.9	585.979
500.373	482.5
454.898	536.012
400	490.846
Figure3 D
	Bacteroidota	Firmicutes	Campilobacterota	Patescibacteria	Proteobacteria	Actinobacteriota	unclassified_k__norank_d__Bacteria	Desulfobacterota	Verrucomicrobiota	Deferribacterota	Others
CON	45.3742	50.9409	1.59757	0.581836	0.170491	0.455095	0.070813	0.08705	0.334217	0.317078	0.070813
DI	72.3587	23.6749	2.40988	0.502905	0.354063	0.32655	0.154705	0.109151	0.052771	0.021199	0.035181
Figure3 E
CON	DI
0.418381	0.719014
0.370318	0.730786
0.202019	0.719988
0.707323	0.769593
0.523896	0.761123
0.500514	0.641021
Figure3 F
CON	DI
0.538455	0.242558
0.561539	0.232491
0.787183	0.216741
0.251543	0.201505
0.444577	0.202722
0.473154	0.324475
Figure3 G
CON	DI
1.287	0.337348
1.51637	0.318138
3.89658	0.301034
0.355626	0.261833
0.848598	0.266347
0.945337	0.506185
Figure3 H
	norank_f__Muribaculaceae	Lactobacillus	Bacteroides	Prevotellaceae_UCG-001	norank_f__norank_o__Clostridia_UCG-014	Prevotellaceae_NK3B31_group	Helicobacter	Alistipes	Lachnospiraceae_NK4A136_group	Faecalibaculum	Others
CON	27.3039	41.1696	8.80602	2.70712	1.99538	2.17219	1.59757	2.82123	1.10143	0.000902	10.3247
DI	52.8316	11.33	9.36801	3.30158	2.91053	2.71253	2.40988	2.372	1.54931	0.614761	10.5998
Figure3 J
CON	DI
0.269566	0.535018
0.30748	0.516697
0.159883	0.457729
0.390913	0.530553
0.248755	0.608005
0.261637	0.521893
Figure3 K
	Medium	Medium	Medium	Medium	Medium	Medium	Medium+DI(0.5mM)	Medium+DI(0.5mM)	Medium+DI(0.5mM)	Medium+DI(0.5mM)	Medium+DI(0.5mM)	Medium+DI(0.5mM)
0h	0.167	0.167	0.173	0.17	0.168	0.169	0.17	0.169	0.176	0.17	0.165	0.169
2h	0.177	0.175	0.178	0.18	0.182	0.173	0.182	0.183	0.187	0.191	0.191	0.186
12h	0.204	0.192	0.186	0.193	0.209	0.221	0.221	0.217	0.219	0.222	0.215	0.207
24h	0.468	0.535	0.588	0.675	0.459	0.481	0.667	0.771	0.635	0.55	0.773	0.623

## Sheet: Figure 4
Figure4 C
Medium_Control	M. intestinale	E. coil	M. intestinale+E. coli
0	1	4	2
1	1	4	2
1	0	4	2
1	0	5	2
1	0	5	1
2	0	5	1
Figure4 D
Medium_Control	M. intestinale	E. coil	M. intestinale+E. coli
0	0	5.44405	4.66087
0	0	5.26007	4.46538
0	0	5.60309	5.12057
0	0	4.91593	3.76343
0	0	4.8739	4.32222
0	0	5.07918	4.617
Figure4 F
Medium_Control	M. intestinale	E. coil	M. intestinale+E. coli
1.02009	1.06741	0.605211	0.98466
1.04655	1.15159	0.670117	0.998899
0.898418	0.993251	0.683241	1.027
1.03889	1.1191	0.647786	1.0461
0.996051	1.10548	0.568213	1.1178
Figure4 G
Medium_Control	M. intestinale	E. coil	M. intestinale+E. coli
0.66	0.51	0.25	0.91
0.88	1.07	0.24	0.68
0.72	1.75	0.68	1.47
1.43	0.97	0.58	1.03
1.39	0.54	0.48	2.34
1.19	2.42	0.68	0.48
Figure4 I
Medium_Control	M. intestinale	E. coil	M. intestinale+E. coli
0.995062	1.37039	0.681653	0.943266
1.03248	1.17237	0.740992	0.828657
1.01164	1.30855	0.619682	0.915265
0.991806	1.39131	0.624403	0.946983
1.00149	1.15593	0.667788	0.998535
Figure4 J
Medium_Control	M. intestinale	E. coil	M. intestinale+E. coli
0.79	0.81	0.35	0.6
0.72	1.3	0.1	1.2
1.61	1.31	0.5	1.38
1.69	1.23	0.61	0.64
0.82	0.45	0.49	0.49
0.79	1.58	0.29	0.43
Figure4 K
Medium_Control	M. intestinale	E. coil	M. intestinale+E. coli
1.16	0.57	1.95	1.65
1.5	1.26	2.66	1.77
1.09	0.85	3.06	0.67
0.97	0.51	2.78	1.33
1.19	0.78	1.82	1.27
0.46	1.15	2.84	1.48
Figure4 L
Medium_Control	M. intestinale	E. coil	M. intestinale+E. coli
0.77	1.05	2.03	0.83
0.63	1.54	2.41	1.46
0.92	1.12	2.86	0.95
0.81	0.35	3.41	2.07
1.62	0.63	1.87	1.29
1.74	0.33	1.54	1.83
Figure4 M
Medium_Control	M. intestinale	E. coil	M. intestinale+E. coli
818.962	815.71	1503.15	1043.43
844.1	1143.18	714.547	572.38
581.968	964.294	1421.85	563.63
1003.15	860.256	1528.21	535.408
705.376	859.45	2005.48	621.683
1067.84	1111.83	1429.66	1032.38
Figure4 N
Medium_Control	M. intestinale	E. coil	M. intestinale+E. coli
533.231	406.013	643.514	347.606
439.698	283.774	608.482	565.423
409.991	154.878	856.233	593.529
366.541	168.181	913.442	525.798
374.042	302.225	691.765	561.248
470.539	299.9	806.969	575.291

## Sheet: Figure 5
Figure5 G
CON	DI
1.475	2.409
2.044	3.201
1.805	2.483
2.078	2.197
1.724	2.673
1.931	3.088
Figure5 H
Feces				Uterus
Medium	Medium+M. intestinale			Medium	Medium+M. intestinale
3.646	15.505			16.418	24.453
3.539	7.655			17.856	31.056
5.221	13.734			11.027	22.6
				14.781	23.244

## Sheet: Figure 6
Figure6 C
ABX+DI	ABX+DI+Guanosine	ABX+DI+E. coli	ABX+DI+Guanosine+E. coli
1	0	5	1
1	0	5	1
1	1	4	2
2	0	4	2
0	0	4	2
1	1	5	2
Figure6 D
ABX+DI	ABX+DI+Guanosine	ABX+DI+E. coli	ABX+DI+Guanosine+E. coli
0	0	4.32634	3.53148
0	0	4.52634	4.01703
0	0	4.40824	3.25527
0	0	4.80618	4.10721
0	0	3.95424	3.92428
0	0	4.53656	3.90309
Figure6 F
ABX+DI	ABX+DI+Guanosine	ABX+DI+E. coli	ABX+DI+Guanosine+E. coli
0.963118	1.18412	0.594875	0.854644
1.00588	1.17009	0.606295	0.945057
1.00968	0.924447	0.664444	0.881247
1.07213	1.09669	0.71917	1.04556
0.949191	1.16908	0.754581	0.987718
Figure6 G
ABX+DI	ABX+DI+Guanosine	ABX+DI+E. coli	ABX+DI+Guanosine+E. coli
1.27	0.96	0.45	1.05
1.48	0.55	0.25	0.86
0.99	1.11	0.17	0.71
0.73	1.14	0.28	0.71
0.89	1.51	0.16	0.44
0.82	0.86	0.15	1.57
Figure6 I
ABX+DI	ABX+DI+Guanosine	ABX+DI+E. coli	ABX+DI+Guanosine+E. coli
0.974652	1.46559	0.790398	0.910374
1.02926	1.31824	0.851271	0.831162
1.05364	1.38338	0.695661	1.00924
0.935795	1.41043	0.72376	1.15573
1.00666	1.41552	0.773421	1.18142
Figure6 J
ABX+DI	ABX+DI+Guanosine	ABX+DI+E. coli	ABX+DI+Guanosine+E. coli
1.58	1.07	0.62	0.62
1.5	0.79	0.52	1.01
0.54	0.9	0.55	0.93
0.9	0.52	0.71	0.8
1.23	1.18	0.61	0.7
0.7	0.41	0.61	1.65
Figure6 K
ABX+DI	ABX+DI+Guanosine	ABX+DI+E. coli	ABX+DI+Guanosine+E. coli
0.81	0.98	3.51	1.43
0.67	0.95	3.25	1.78
1.38	1.57	1.72	0.91
1.6	0.25	1.75	0.84
0.91	1.51	2.32	1.65
0.92	0.76	3.74	1.24
Figure6 L
ABX+DI	ABX+DI+Guanosine	ABX+DI+E. coli	ABX+DI+Guanosine+E. coli
0.6	1.73	1.92	0.95
0.92	0.89	1.81	0.7
1.25	0.3	2.69	1.42
1.25	0.98	2.51	1.48
0.72	1.8	1.74	1.33
1.61	1.28	3.2	0.54
Figure6 M
ABX+DI	ABX+DI+Guanosine	ABX+DI+E. coli	ABX+DI+Guanosine+E. coli
2237.2	2670.44	2858.49	1907.2
1654.62	1285.9	2744.19	2338.6
1459.2	2314.63	3249.33	2222.45
1284.06	1923.79	1997.53	2222.45
1743.12	2701.78	2119.21	1577.19
2792.12	2567.2	2513.74	1695.18
Figure6 N
ABX+DI	ABX+DI+Guanosine	ABX+DI+E. coli	ABX+DI+Guanosine+E. coli
734.198	748.06	1006.72	338.947
525.323	179.234	669.222	626.956
330.755	816.808	902.273	644.994
340.441	581.104	574.378	794.165
416.152	607.331	615.846	291.926
702.42	712.977	805.016	338.947

## Sheet: Figure 7
Figure7 E
CON	DI	E. coli	DI+E. coli
1.32	2.29	0.24	0.6
0.83	1.38	0.48	0.88
1.04	3.26	0.02	1.29
0.84	1.02	0.3	0.65
0.75	1.43	0.48	0.62
1.38	1.6	0.87	2.11
Figure7 F
Medium_Control	M. intestinale	E. coil	M. intestinale+E. coli
0.49	2.57	0.21	1.69
1.62	0.65	0.41	0.51
1.87	1.97	0.23	0.93
1.72	0.82	0.27	0.7
0.69	2.81	0.45	0.48
0.57	2.62	0.11	0.8
Figure7 G
ABX+DI	ABX+DI+Guanosine	ABX+DI+E. coli	ABX+DI+Guanosine+E. coli
1.17	2.64	0.63	1.01
0.73	2.52	0.37	0.57
1.07	2.45	0.42	0.43
0.44	1.97	0.23	0.87
1.73	1.04	0.31	1.16
1.44	1.06	0.14	0.5

## Sheet: Figure 8
Figure8 C
Guanosine+IgG control	Guanosine+Anti-CXCL14	Guanosine+Ig Gcontrol+E. coli	Guanosine+Anti-CXCL14+E. coli
0	1	1	3
0	0	1	3
0	0	1	4
0	0	0	3
0	0	0	4
1	1	0	3
Figure8 D
Guanosine+IgG control	Guanosine+Anti-CXCL14	Guanosine+Ig Gcontrol+E. coli	Guanosine+Anti-CXCL14+E. coli
0	0	4.27416	5.26951
0	0	4.53148	4.58433
0	0	4.38021	4.35794
0	0	4.14613	4.78104
0	0	3.60206	5.18184
0	0	3.44716	5.08849
Figure8 F
Guanosine+IgG control	Guanosine+Anti-CXCL14	Guanosine+Ig Gcontrol+E. coli	Guanosine+Anti-CXCL14+E. coli
1.0378	0.918157	0.951413	0.490879
0.923871	0.915992	0.949673	0.557389
0.969903	0.97278	1.01188	0.426036
1.04912	0.933738	0.945627	0.505075
1.01931	0.90208	0.907936	0.475334
Figure8 G
Guanosine+IgG control	Guanosine+Anti-CXCL14	Guanosine+Ig Gcontrol+E. coli	Guanosine+Anti-CXCL14+E. coli
0.76	0.91	0.9	0.3
0.75	0.77	0.64	0.23
1.21	0.6	0.75	0.35
1.74	0.63	0.55	0.29
1.26	0.67	0.57	0.49
0.65	0.72	1.13	0.27
Figure8 I
Guanosine+IgG control	Guanosine+Anti-CXCL14	Guanosine+Ig Gcontrol+E. coli	Guanosine+Anti-CXCL14+E. coli
1.07188	0.7397	0.802015	0.638995
1.12084	0.815168	0.969626	0.693231
0.846446	0.830428	0.883732	0.555621
0.939867	0.781335	0.91577	0.598948
1.02096	0.74947	0.939971	0.580098
Figure8 J
Guanosine+IgG control	Guanosine+Anti-CXCL14	Guanosine+Ig Gcontrol+E. coli	Guanosine+Anti-CXCL14+E. coli
1.55	1.06	0.65	0.42
0.81	1.05	0.91	0.46
1.24	0.77	0.62	0.12
0.69	0.86	0.55	0.48
0.76	0.9	0.83	0.4
1.22	1.12	0.84	0.43
Figure8 K
Guanosine+IgG control	Guanosine+Anti-CXCL14	Guanosine+Ig Gcontrol+E. coli	Guanosine+Anti-CXCL14+E. coli
1.26	0.5	1.16	2.21
0.83	0.92	0.88	3.43
1.15	0.8	0.65	2.58
0.94	1.57	1.15	2.49
1.18	1.24	1.45	2.07
0.75	1.44	2.09	3.54
Figure8 L
Guanosine+IgG control	Guanosine+Anti-CXCL14	Guanosine+Ig Gcontrol+E. coli	Guanosine+Anti-CXCL14+E. coli
1.03	0.35	1.23	1.59
1.08	1.53	1.54	1.32
0.89	1.43	0.87	2.31
1.49	1.15	1.23	2.71
1.38	0.75	1.52	3.27
0.49	0.65	1.31	3.07
Figure8 M
Guanosine+IgG control	Guanosine+Anti-CXCL14	Guanosine+Ig Gcontrol+E. coli	Guanosine+Anti-CXCL14+E. coli
770.952	757.477	1342.91	2990.39
1515.47	1275.38	910.752	2719.42
1351.51	2215.45	1591.91	3471.73
1037.28	1060.69	1286.89	3111.6
754.481	2100.3	2131.9	2605.58
1792.73	1403.02	1415.87	2081.05
Figure8 N
Guanosine+IgG control	Guanosine+Anti-CXCL14	Guanosine+Ig Gcontrol+E. coli	Guanosine+Anti-CXCL14+E. coli
329.126	265.429	363.99	897.75
373.533	384.122	433.608	1128.45
463.663	863.073	346.102	1134.65
366.75	371.986	620.208	1032.9
328.92	794.973	447.791	753.736
221.256	498.405	329.422	894.192

## Sheet: Supplemental Figure 1
Supplemental Figure 1 C
ABX	ABX+DI	ABX+E. coli	ABX+DI+E. coli
2	1	6	5
1	1	5	5
2	1	5	4
2	2	4	4
1	0	5	4
0	0	6	6
Supplemental Figure 1 D
ABX	ABX+DI	ABX+E. coli	ABX+DI+E. coli
0	0	4.96379	4.92428
0	0	4.70757	4.27875
0	0	4.99123	4.34242
0	0	4.64345	5.09342
0	0	4.20951	4.07918
0	0	4.24551	4.27416
Supplemental Figure 1 F
ABX	ABX+DI	ABX+E. coli	ABX+DI+E. coli
0.996766	1.44635	0.688833	0.735622
0.987089	1.40021	0.693044	0.701178
1.01615	1.45966	0.71789	0.760311
Supplemental Figure 1 G
ABX	ABX+DI	ABX+E. coli	ABX+DI+E. coli
1.05	0.86	0.96	0.41
1	1.23	0.23	0.57
0.96	0.79	0.92	0.44
1.15	0.59	0.55	0.72
0.99	1.63	0.46	0.44
0.88	0.96	0.44	0.4
Supplemental Figure 1 I
ABX	ABX+DI	ABX+E. coli	ABX+DI+E. coli
0.977664	0.945151	0.87178	0.852886
1.00209	1.03614	0.852695	0.90164
1.02025	1.01801	0.839651	0.885879
Supplemental Figure 1 J
ABX	ABX+DI	ABX+E. coli	ABX+DI+E. coli
1.14	1.09	0.31	0.79
1.25	1.08	0.45	0.43
1.74	1.51	0.77	0.26
0.65	0.92	0.32	0.73
0.97	0.26	0.5	0.28
0.64	0.23	0.41	0.79
Supplemental Figure 1 L
ABX	ABX+DI	ABX+E. coli	ABX+DI+E. coli
0.914062	1.1225	0.506566	0.508312
0.960891	0.964772	0.507625	0.679056
0.90708	1.08323	0.514709	0.638129
Supplemental Figure 1 M
ABX	ABX+DI	ABX+E. coli	ABX+DI+E. coli
0.67	0.51	3.26	2.92
0.93	0.55	1.87	1.88
1.28	1.37	2.15	2.5
1.12	0.37	1.51	2.43
0.63	1.3	2.93	3.29
1.79	1.24	3.54	1.24
Supplemental Figure 1 N
ABX	ABX+DI	ABX+E. coli	ABX+DI+E. coli
1.32	0.79	3.14	1.57
0.86	1.25	1.93	1.69
1.05	0.58	1.98	2.12
0.79	1.71	2.72	2.38
1.87	0.56	2.58	2.97
0.57	0.71	2.09	2.51
Supplemental Figure 1 O
ABX	ABX+DI	ABX+E. coli	ABX+DI+E. coli
200.053	561.284	1825.46	735.119
927.512	482.109	1431.37	1527.46
168.041	301.521	998.976	768.609
809.304	579.99	1298.15	1168.48
339.139	434.971	1123.59	1431.37
735.119	406.156	988.888	538.088
Supplemental Figure 1 P
ABX	ABX+DI	ABX+E. coli	ABX+DI+E. coli
542.872	752.337	617.62	712.941
528.046	559.868	845.102	667.268
600.447	477.546	754.533	891.902
417.259	665.101	932.226	643.473
632.688	380.278	752.337	710.759
630.533	321.479	814.054	838.438
536.082	1122.57	3650.93	1470.24		268.041	561.284	1825.46	735.119
1855.02	964.217	2862.74	3054.92		927.512	482.109	1431.37	1527.46
678.277	603.041	1997.95	1537.22		339.139	301.521	998.976	768.609
1618.61	1159.98	2596.31	2336.96		809.304	579.99	1298.15	1168.48
400.106	869.943	2247.18	2862.74		200.053	434.971	1123.59	1431.37
1470.24	812.312	1577.78	1276.18		735.119	406.156	788.888	638.088

## Sheet: Supplemental Figure 2
Supplemental Figure 2 B
FMT-CON	FMT-DI	FMT-CON+E. coli	FMT-DI+E. coli
0.77525	0.885854	0.388176	0.727462
0.774086	0.768002	0.375006	0.673156
1.10344	0.972147	0.616887	0.694979

[truncated: 7 more sheets: Supplemental Figure3, Supplemental Figure4, Supplemental Figure5, Supplemental Figure7, Supplemental Figure8, Supplemental Figure9, Supplemental Figure10]
