# Supplementary material for: Dimethyl Itaconate Alleviates Escherichia coli‐Induced Endometritis Through the Guanosine‐CXCL14 Axis via Increasing the Abundance of norank_f_Muribaculaceae
Source: Adv Sci (Weinh). 2025 Apr 14;12(21):2414792. doi: 10.1002/advs.202414792 (PMC12140315; doi:10.1002/advs.202414792)
Supplement: Supplementary file 3 — Supporting Information [file ADVS-12-2414792-s002.xlsx]

## Sheet: Supplemental Figure 1
		These are the original WB bands of the ABX experiment. Each band was repeated three times. The first row represents β-actin, and the second row represents Occludin. Among them, the band in the first column of each row is the band shown in the supplementary figures of the article.
β-actin
Occludin

## Sheet: Supplemental Figure 2
		These are the original WB bands of the FMT experiment. Each band was repeated three times. The first row represents β-actin, and the second row represents Occludin. Among them, the band in the first column of each row is the band shown in the supplementary figures of the article.
β-actin
Occludin

## Sheet: Supplemental Figure 5
		These are the original WB bands of the M. intestinale administration experiment. Each band was repeated three times. The first row represents β-actin, and the second row represents Occludin. Among them, the band in the first column of each row is the band shown in the supplementary figures of the article.
β-actin
Occludin

## Sheet: Supplemental Figure 7
		These are the original WB bands of the guanosine administration experiment. Each band was repeated three times. The first row represents β-actin, and the second row represents Occludin. Among them, the band in the first column of each row is the band shown in the supplementary figures of the article.
β-actin
Occludin

## Sheet: Supplemental Figure 8
		DI significantly increases the protein level of CXCL14 in the uterus by regulating guanosine in a gut microbiota-dependent manner. These are the original WB bands of this experiments. Each band was repeated three times. The first row represents β-actin, and the second row represents CXCL14. Among them, the band in the first column of each row is the band shown in the supplementary figures of the …
The DI administration experiment.
		β-actin
The DI administration experiment.
		CXCL14
The M. Intestinale administration experiment.
		β-actin
The M. Intestinale administration experiment.
		CXCL14
The guanosine administration experiment.
		β-actin
The guanosine administration experiment.
		CXCL14

## Sheet: Supplemental Figure 10
		These are the original WB bands of the CXCL14 inhibition experiment. Each band was repeated three times. The first row represents β-actin, and the second row represents Occludin. Among them, the band in the first column of each row is the band shown in the supplementary figures of the article.
β-actin
Occludin
